# Supplementary material for: Dental wear patterns reveal dietary ecology and season of death in a historical chimpanzee population
Source: PLoS One. 2021 May 10;16(5):e0251309. doi: 10.1371/journal.pone.0251309 (PMC8109778; doi:10.1371/journal.pone.0251309)
Supplement: S2 Table — (XLSX) [file pone.0251309.s003.xlsx]

## Sheet: S2 Table
S2 Table: Description of the 3D surface texture parameters (3DST) that were selected for this study.
Parameter	Unit	Name and description	Group
Sq	µm	Root-mean-square height	ISO 25178
Sp	µm	Maximum peak height	ISO 25178
S5p	µm	Five point peak height	ISO 25178
S5v	µm	Five point pit height	ISO 25178
Sha	µm²	Closed hill area	ISO 25178
Sda	µm²	Closed dale area	ISO 25178
Spd	1/µm²	Density of peaks	ISO 25178
Vv	µm³/µm²	Void volume at a material ratio p (10%)	ISO 25178
Vvc	µm³/µm²	Core void volume between the material ratios p (10%) and q (80%)	ISO 25178
Vmp	µm³/µm²	Peak material volume between 0% material ratio and a material ratio p (10%)	ISO 25178
Sdr	%	Developed interfacial are ratio	ISO 25178
Str	no unit	Texture aspect ratio (degree of isotropy), values close to 1 indicate isotropic surfaces, values close to 0 indicate anisotropic surfaces	ISO 25178
Sal	µm	Autocorrelation length, expresses the content in wavelength of the surface and their frequencies	ISO 25178
Sdq	no unit	Root-mean-square gradient, expresses the slope of the surface	ISO 25178
Smc	µm	Inverse areal material ratio at a material ratio p (10%)	ISO 25178
Smr	%	Areal material ratio, bearing area at given height (μm under the mean plane)	ISO 25178
Ssk	no unit	Skewness of the height distribution	ISO 25178
Std	°	Texture direction, has a meaning if Str is lower than 0.5	ISO 25178
FLTv	µm	Reference-to-valley flatness deviation	ISO 12781
FLTp	µm	Peak-to-reference flatness deviation	ISO 12781
mea	µm²	Area of hill motifs	Motif
mev	µm³	Mean volume of hill motifs	Motif
meh	µm	Mean height of peaks	Motif
madf	µm	Maximum depth of furrows	Furrow
metf	µm	Mean depth of furrows	Furrow
medf	cm/cm²	Mean density of furrows	Furrow
