# Supplementary material for: Dental wear patterns reveal dietary ecology and season of death in a historical chimpanzee population
Source: PLoS One. 2021 May 10;16(5):e0251309. doi: 10.1371/journal.pone.0251309 (PMC8109778; doi:10.1371/journal.pone.0251309)
Supplement: S3 Table — To test the level of significance a combination of the robust Welch–Yuen heteroscedastic omnibus test (WYT), heteroscedastic pairwise comparison test (Dunnett), heteroscedastic rank based test (Cliff) were used. Following Calandra et al. [25] values in bold indicate a significant differences (p ≤ pc ≤ 0.05), no significant difference was detected in case of p > 0.05 and p ≥ pc). U = upper teeth, L = lower teeth, M1 = first molar, M2 = second molar, dp4 = fourth deciduous premolar, N = number of individuals, SD = standard deviation, Ft / ph = test statistics, p = level of significance, nu1 / nu2 / Df = degree of freedom, pl = lower 95% confidence interval, pu = upper 95% confidence interval, pc = critical significance level adjusted for family-wise error. (XLSX) [file pone.0251309.s004.xlsx]

## Sheet: S3 Table
S3 Table: Descriptive and test statistics of significant 3D surface texture (3DST) parameters on facet 9 between Liberian and Taï chimpanzees.
		Liberia chimpanzees				Tai chimpanzees				Welch-Yuen				Dunnett		Cliff
Dataset	3DST	N	Mean	Meadin	SD	N	Mean	Meadin	SD	Ft	p	nu1	nu2	Df	p	ph	pl	pu	p	pc
U M1/M2	Sq	31	0.62	0.62	0.2	31	0.78	0.8	0.28	7.53	0.009	1	37.45	37.45	0.009	0.69	0.54	0.8	0.016	0.05
	Sp	31	2.47651	2.36723	1.01674	31	2.54633	2.43101	0.978321	0.677306	0.415559	1	38.6978	38.6978	0.415559	0.544225	0.397458	0.683692	0.57	0.05
	S5p	31	1.54054	1.30999	0.645276	24	1.45829	1.38004	0.728839	0.176178	0.677575	1	30.9876	30.9876	0.677575	0.456989	0.305566	0.616802	0.61	0.05
	S5v	31	1.88	1.78	0.46	31	2.36	2.36	0.8	7.54	0.009	1	35.49	35.49	0.009	0.68	0.53	0.8	0.016	0.05
	Sha	31	79.67	66.09	37.24	24	380.31	136.47	398.18	7.4	0.014	1	17.19	17.19	0.014	0.86	0.73	0.93	0.0001	0.05
	Sda	31	91.95	82.86	41.53	30	430.74	350.13	374.21	12.92	0.002	1	21.57	21.57	0.002	0.82	0.7	0.91	0.0001	0.05
	Spd	31	0.01	0.01	0.01	31	0	0	0	44.01	4.9e-08	1	41.91	41.91	4.9e-08	0.12	0.06	0.22	0.0001	0.05
	Vv	31	0.73	0.7	0.26	31	0.9	0.94	0.32	5.44	0.025	1	40.39	40.39	0.025	0.66	0.51	0.78	0.035	0.05
	Vvc	31	0.64	0.58	0.24	31	0.77	0.81	0.28	5	0.031	1	39.8	39.8	0.031	0.66	0.51	0.78	0.04	0.05
	Vmp	31	0.0233109	0.0203902	0.0100677	31	0.0279969	0.0273095	0.0112667	4.49214	0.0405848	1	38.3279	38.3279	0.0405848	0.646202	0.496856	0.771597	0.056	0.05
	Sdr	31	8.88	7.49	5.56	31	4.61	2.72	4.33	10.35	0.002	1	43.99	43.99	0.002	0.25	0.15	0.39	0.001	0.05
	Str	31	0.51006	0.54922	0.142623	31	0.529174	0.555522	0.127942	0.257256	0.61472	1	41.1447	41.1447	0.61472	0.527575	0.383178	0.667502	0.72	0.05
	Sal	31	12.82	13	4.07	31	16.02	16.44	3.12	11.23	0.002	1	36.97	36.97	0.002	0.73	0.59	0.84	0.002	0.05
	Sdq	31	0.45	0.41	0.16	31	0.3	0.25	0.16	11.69	0.001	1	40.39	40.39	0.001	0.26	0.15	0.4	0.002	0.05
	Smc	31	0.71	0.68	0.25	31	0.87	0.91	0.31	5.46	0.025	1	40.19	40.19	0.025	0.66	0.51	0.78	0.035	0.05
	Smr	31	93.24	94.44	4.23	31	90.3	89.92	4.98	8.11	0.007	1	38.11	38.11	0.007	0.31	0.19	0.46	0.014	0.05
	Ssk	31	-0.769677	-0.826597	0.453291	31	-0.788702	-0.759006	0.456332	0.0311845	0.860645	1	43.7081	43.7081	0.860645	0.503642	0.359765	0.646918	0.97	0.05
	Std	31	99.617	106.749	46.7219	31	93.79	83.6278	47.3199	0.436428	0.512305	1	43.8762	43.8762	0.512305	0.46514	0.326065	0.609856	0.65	0.05
	FLTv	31	1.84	1.73	0.6	31	8.84	2.33	35	11.51	0.002	1	32.37	32.37	0.002	0.75	0.61	0.86	0.001	0.05
	FLTp	31	1.13	1.11	0.51	31	4.8	1.76	17.13	15	0.00044	1	35.74	35.74	0.00044	0.78	0.64	0.87	0.0002	0.05
	mea	31	198.93	182.67	105.45	31	1103.64	966.38	996.38	12.57	0.002	1	22.36	22.36	0.002	0.72	0.57	0.83	0.006	0.05
	mev	31	7.96	6.26	4.91	31	130.01	49.2	191.05	6.07	0.022	1	22.04	22.04	0.022	0.77	0.64	0.87	0.0002	0.05
	meh	31	0.45	0.44	0.1	31	0.64	0.62	0.29	10.95	0.003	1	28.56	28.56	0.003	0.75	0.6	0.86	0.002	0.05
	madf	31	2.70789	2.66703	0.445182	31	2.97897	2.89896	1.10661	1.12049	0.29836	1	29.6572	29.6572	0.29836	0.57232	0.417836	0.713882	0.37	0.05
	metf	31	0.665698	0.668192	0.15632	31	0.621586	0.629366	0.212786	0.67063	0.418167	1	36.3613	36.3613	0.418167	0.453694	0.314232	0.600823	0.55	0.05
	medf	31	2788.27	2807.18	143.46	31	2381.14	2301.76	329.54	31.99	6e-06	1	26.05	26.05	6e-06	0.13	0.06	0.24	0.0001	0.05
L M1/M2	Sq	27	0.6	0.52	0.26	21	0.72	0.74	0.21	8.63	0.006	1	30.42	30.42	0.006	0.7	0.53	0.83	0.024	0.05
	Sp	27	2.55746	2.33893	0.995235	21	2.2976	2.3612	0.926453	0.296173	0.590877	1	26.2949	26.2949	0.590877	0.447972	0.288589	0.618812	0.57	0.05
	S5p	27	1.49433	1.40788	0.567461	15	1.35075	1.2786	0.691662	0.135793	0.716967	1	17.316	17.316	0.716967	0.439506	0.263878	0.631713	0.56	0.05
	S5v	27	1.77	1.67	0.47	21	2.2	2.06	0.6	9.21	0.005	1	29.43	29.43	0.005	0.73	0.56	0.85	0.008	0.05
	Sha	27	85.07	81.06	32.66	17	420.23	111.72	436.16	4.9	0.047	1	12.1	12.1	0.047	0.76	0.58	0.88	0.005	0.05
	Sda	27	87.7	81.08	27.87	21	369.4	334.88	286.23	11	0.005	1	14.11	14.11	0.005	0.81	0.64	0.91	0.001	0.05
	Spd	27	0.01	0.01	0.01	21	0	0	0.01	17.85	0.0002	1	30.74	30.74	0.0002	0.18	0.09	0.34	0.0002	0.05
	Vv	27	0.7	0.6	0.35	21	0.83	0.85	0.26	7.03	0.012	1	31.65	31.65	0.012	0.7	0.53	0.83	0.022	0.05
	Vvc	27	0.61	0.53	0.32	21	0.71	0.73	0.23	5.91	0.021	1	31.83	31.83	0.021	0.69	0.52	0.82	0.028	0.05
	Vmp	27	0.0231696	0.0198744	0.0125807	21	0.0250645	0.0255712	0.00920713	3.06738	0.090344	1	29.2939	29.2939	0.090344	0.610229	0.438131	0.758652	0.22	0.05
	Sdr	27	7.74866	6.04963	5.00849	21	4.81815	1.4804	4.81118	3.54885	0.0713148	1	24.9022	24.9022	0.0713148	0.306878	0.167368	0.493723	0.043	0.05
	Str	27	0.51916	0.522081	0.118351	21	0.499884	0.469705	0.138783	0.797922	0.380401	1	24.5151	24.5151	0.380401	0.43739	0.279177	0.609455	0.49	0.05
	Sal	27	13.25	13.21	3.05	21	15.33	15.69	3.86	6.11	0.02	1	28.02	28.02	0.02	0.7	0.52	0.83	0.033	0.05
	Sdq	27	0.41	0.37	0.15	21	0.29	0.18	0.18	4.46	0.046	1	21.87	21.87	0.046	0.31	0.17	0.5	0.045	0.05
	Smc	27	0.68	0.56	0.34	21	0.8	0.82	0.25	7.04	0.012	1	31.56	31.56	0.012	0.71	0.53	0.84	0.02	0.05
	Smr	27	93.67	95.06	5.15	21	91.21	90.82	4.42	8.22	0.007	1	30.16	30.16	0.007	0.31	0.18	0.49	0.042	0.05
	Ssk	27	-0.79949	-0.718309	0.460396	21	-0.870309	-0.8464	0.484455	0.00384735	0.950927	1	31.9955	31.9955	0.950927	0.477954	0.320186	0.640247	0.8	0.05
	Std	27	102.768	115.502	37.672	21	75.8748	58.8704	42.8312	4.75851	0.0376741	1	28.1123	28.1123	0.0376741	0.328042	0.191608	0.501373	0.052	0.05
	FLTv	27	1.77	1.73	0.67	21	2.24	2.37	0.62	7.66	0.01	1	25.29	25.29	0.01	0.72	0.56	0.84	0.009	0.05
	FLTp	27	1.11	0.89	0.62	21	1.47	1.49	0.49	9	0.005	1	29.54	29.54	0.005	0.72	0.55	0.84	0.013	0.05
	mea	27	201.71	177.22	117.15	21	930.97	912.08	849.31	7.46	0.016	1	14.2	14.2	0.016	0.7	0.51	0.83	0.035	0.05
	mev	27	8.46	6.19	9.07	21	73.56	39.05	96.6	8.44	0.011	1	14.06	14.06	0.011	0.76	0.59	0.87	0.003	0.05
	meh	27	0.43	0.4	0.15	21	0.53	0.51	0.15	8.07	0.008	1	26.85	26.85	0.008	0.73	0.57	0.85	0.007	0.05
	madf	27	2.64486	2.47526	0.718404	21	2.75578	2.82667	0.647866	1.20337	0.284501	1	22.0217	22.0217	0.284501	0.590829	0.417313	0.74433	0.32	0.05
	metf	27	0.635558	0.58094	0.246884	21	0.614572	0.541121	0.232526	0.0990723	0.755775	1	23.0699	23.0699	0.755775	0.499118	0.332756	0.665675	0.99	0.05
	medf	27	2811.62	2809.03	119.83	21	2399.62	2451.48	330.22	16.74	0.001	1	16.37	16.37	0.001	0.14	0.06	0.27	0.0001	0.05
U dp4	Sq	8	0.700754	0.765633	0.187857	12	0.758511	0.803132	0.322317	0.139124	0.714769	1	13.9277	13.9277	0.714769	0.572917	0.320304	0.792473	0.6	0.05
	Sp	8	3.22481	3.35153	1.1685	12	2.44859	2.40134	1.0593	1.66584	0.225609	1	10.089	10.089	0.225609	0.322917	0.1369	0.589156	0.2	0.05
	S5p	8	2.10613	1.72471	0.847543	11	1.33184	1.22024	0.660088	2.87595	0.123655	1	9.1334	9.1334	0.123655	0.227273	0.0813149	0.494266	0.046	0.05
	S5v	8	2.28069	2.26188	0.41254	12	2.40149	2.37102	0.751449	0.406279	0.534499	1	13.5346	13.5346	0.534499	0.552083	0.30235	0.778046	0.71	0.05
	Sha	8	75.47	82.63	31.9	11	352.85	249.21	277.09	8.73	0.017	1	8.52	8.52	0.017	0.9	0.65	0.98	0.003	0.05
	Sda	8	87.74	76.95	36.5	12	427.81	350.05	381.71	7.81	0.02	1	9.19	9.19	0.02	0.79	0.52	0.93	0.033	0.05
	Spd	8	0.0157132	0.0112647	0.0104335	12	0.0040441	0.00130392	0.00536474	5.5398	0.0575998	1	5.88436	5.88436	0.0575998	0.0833333	0.0178848	0.312161	0.001	0.05
	Vv	8	0.829892	0.89686	0.246348	12	0.827279	0.866931	0.376152	0.00332215	0.954863	1	13.8007	13.8007	0.954863	0.479167	0.247181	0.7205	0.88	0.05
	Vvc	8	0.716477	0.774778	0.220387	12	0.698718	0.719685	0.338121	0.0587538	0.812043	1	13.7972	13.7972	0.812043	0.46875	0.239805	0.711652	0.82	0.05
	Vmp	8	0.0290904	0.0303236	0.0101362	12	0.0248797	0.0268994	0.01261	0.6012	0.451081	1	13.9329	13.9329	0.451081	0.385417	0.178619	0.643937	0.41	0.05
	Sdr	8	12.44	10.79	8.37	12	4.39	2.39	5.22	21.01	0.001	1	12.95	12.95	0.001	0.1	0.02	0.35	0.003	0.05
	Str	8	0.525705	0.530664	0.126827	12	0.50558	0.477189	0.122143	0.103068	0.754708	1	10.1236	10.1236	0.754708	0.458333	0.226376	0.709875	0.77	0.05
	Sal	8	11.0368	11.4177	3.85346	12	14.5484	15.4668	3.74973	3.10217	0.10461	1	11.549	11.549	0.10461	0.75	0.487489	0.904416	0.063	0.05
	Sdq	8	0.56	0.52	0.21	12	0.29	0.23	0.17	19.86	0.001	1	13.34	13.34	0.001	0.11	0.03	0.37	0.004	0.05
	Smc	8	0.800102	0.864576	0.238998	12	0.797138	0.833067	0.358049	0.00231245	0.962337	1	13.7702	13.7702	0.962337	0.479167	0.247181	0.7205	0.88	0.05
	Smr	8	91.9284	91.0176	3.91849	12	90.903	89.7033	5.78894	0.168108	0.688097	1	13.7901	13.7901	0.688097	0.416667	0.200153	0.67093	0.55	0.05
	Ssk	8	-0.684947	-0.606591	0.580824	12	-1.08565	-0.978437	0.679457	3.02589	0.104515	1	13.6	13.6	0.104515	0.302083	0.121113	0.576187	0.17	0.05
	Std	8	100.158	93.6902	32.0923	12	83.9887	77.9336	55.2688	0.434978	0.520259	1	14	14	0.520259	0.416667	0.199358	0.672027	0.55	0.05
	FLTv	8	1.97378	1.81128	0.621407	12	2.39139	2.6948	1.05459	1.12635	0.30655	1	13.9771	13.9771	0.30655	0.635417	0.373652	0.835845	0.33	0.05
	FLTp	8	1.33934	1.35009	0.494287	12	1.56537	1.67553	0.794514	0.574392	0.461645	1	13.3951	13.3951	0.461645	0.583333	0.324288	0.803305	0.56	0.05
	mea	8	126.52	117.22	72.86	12	822.73	725.27	666.1	10.1	0.011	1	9.01	9.01	0.011	0.88	0.63	0.97	0.004	0.05
	mev	8	6.10059	5.46265	3.94894	12	822.732	725.268	666.095	4.62716	0.059912	1	9.00574	9.00574	0.059912	0.770833	0.50191	0.91822	0.049	0.05
	meh	8	0.566162	0.564808	0.137062	12	0.601771	0.626967	0.241497	0.225468	0.642246	1	13.9637	13.9637	0.642246	0.552083	0.302188	0.778178	0.71	0.05
	madf	8	3.23591	3.06339	0.716566	12	3.07057	3.1074	0.853542	0.0315498	0.862416	1	10.4478	10.4478	0.862416	0.447917	0.216821	0.703935	0.72	0.05
	metf	8	0.781067	0.781856	0.228778	12	0.610586	0.567329	0.217599	2.1491	0.16519	1	13.7233	13.7233	0.16519	0.322917	0.135869	0.591274	0.21	0.05
	medf	8	2838.44	2832.63	108.49	12	2412.68	2383.76	352.24	12.24	0.004	1	12.16	12.16	0.004	0.18	0.05	0.44	0.019	0.05
L dp4	Sq	5	0.55	0.55	0.11	9	0.87	0.78	0.31	6.43	0.033	1	8.73	8.73	0.033	0.84	0.53	0.96	0.03	0.05
	Sp	5	2.45368	2.65633	0.541564	9	2.64039	2.30309	0.913119	0.138945	0.71733	1	9.72285	9.72285	0.71733	0.555556	0.257267	0.818543	0.75	0.05
	S5p	5	1.47316	1.34485	0.527881	7	1.41432	1.32682	0.387567	0.00567581	0.942258	1	6.36568	6.36568	0.942258	0.457143	0.162063	0.78571	0.84	0.05
	S5v	5	1.77892	1.76283	0.253491	9	2.59511	2.31541	1.00439	3.93054	0.0880183	1	6.97136	6.97136	0.0880183	0.777778	0.456211	0.935904	0.092	0.05
	Sha	5	70.89	81.57	33.5	7	690.27	619.99	477.67	16.22	0.015	1	4.09	4.09	0.015	0.94	0.65	0.99	0.005	0.05
	Sda	5	92.31	83.71	21.18	9	531.09	449.74	285.07	18.09	0.005	1	6.09	6.09	0.005	0.91	0.6	0.99	0.012	0.05
	Spd	5	0.02	0.01	0.01	9	0	0	0	15.92	0.016	1	4.07	4.07	0.016	0.02	0	0.22	0.0002	0.05
	Vv	5	0.63	0.61	0.1	9	1.03	0.96	0.42	5.76	0.047	1	7.13	7.13	0.047	0.84	0.53	0.96	0.032	0.05
	Vvc	5	0.541912	0.534685	0.0852858	9	0.902027	0.872144	0.39278	5.04778	0.0604038	1	6.83179	6.83179	0.0604038	0.777778	0.456211	0.935904	0.092	0.05
	Vmp	5	0.0290116	0.0284846	0.0121134	9	0.0319472	0.0320755	0.0129533	0.204436	0.661464	1	9.35664	9.35664	0.661464	0.6	0.279252	0.853097	0.59	0.05
	Sdr	5	8.17092	8.89346	5.09912	9	3.04471	1.88907	2.05382	4.65686	0.0823542	1	5.09728	5.09728	0.0823542	0.133333	0.0279196	0.451777	0.025	0.05
	Str	5	0.491662	0.470351	0.212154	9	0.609904	0.587732	0.0911219	1.38627	0.290572	1	5.14947	5.14947	0.290572	0.711111	0.328344	0.925343	0.31	0.05
	Sal	5	11.7722	11.7571	5.02103	9	16.1681	16.0865	3.60135	3.82728	0.101401	1	5.62462	5.62462	0.101401	0.755556	0.416566	0.930463	0.15	0.05
	Sdq	5	0.434623	0.471563	0.168938	9	0.257897	0.204513	0.104859	4.43177	0.0780107	1	6.25618	6.25618	0.0780107	0.177778	0.0414373	0.519565	0.065	0.05
	Smc	5	0.59	0.56	0.1	9	1	0.92	0.41	6.02	0.043	1	7.13	7.13	0.043	0.87	0.56	0.97	0.019	0.05
	Smr	5	95.67	96.33	1.96	9	89.05	89.45	6.25	6.89	0.031	1	7.72	7.72	0.031	0.16	0.04	0.46	0.028	0.05
	Ssk	5	-0.583121	-0.625253	0.392924	9	-0.78801	-0.889996	0.667524	1.29769	0.281654	1	9.82283	9.82283	0.281654	0.355556	0.127288	0.676063	0.41	0.05
	Std	5	76.0251	65.3738	41.38	9	96.1771	96.4986	41.5489	0.657358	0.438617	1	8.90835	8.90835	0.438617	0.666667	0.329709	0.890494	0.37	0.05
	FLTv	5	1.48	1.3	0.48	9	2.69	2.68	1.12	5.83	0.04	1	8.52	8.52	0.04	0.84	0.54	0.96	0.028	0.05
	FLTp	5	1.04	1.09	0.42	9	1.98	1.8	0.87	6.14	0.035	1	8.91	8.91	0.035	0.84	0.53	0.96	0.032	0.05
	mea	5	158.91	162.69	98.63	9	1212.13	1600	730.81	15.29	0.007	1	6.32	6.32	0.007	0.93	0.65	0.99	0.004	0.05
	mev	5	6.1	6.46	3.52	9	139.68	99.85	172.6	12.04	0.013	1	6.04	6.04	0.013	0.93	0.65	0.99	0.004	0.05
	meh	5	0.466756	0.494479	0.0817136	9	0.688841	0.565836	0.331959	2.88292	0.128118	1	7.96574	7.96574	0.128118	0.733333	0.413548	0.914707	0.16	0.05
	madf	5	2.67929	2.64569	0.536217	9	3.42056	2.74252	1.5624	0.889302	0.372416	1	8.26379	8.26379	0.372416	0.622222	0.318037	0.853309	0.47	0.05
	metf	5	0.659869	0.668158	0.17056	9	0.717229	0.65849	0.259563	0.105893	0.751662	1	9.87132	9.87132	0.751662	0.511111	0.234539	0.781044	0.95	0.05
	medf	5	2804.37	2841.46	143.39	9	2247.04	2242.39	232.63	62.31	0.00013	1	6.63	6.63	0.00013	0.04	0.01	0.29	0.001	0.05
To test the level of significance a combination of the robust Welch–Yuen heteroscedastic omnibus test (WYT), heteroscedastic pairwise comparison test (Dunnett), heteroscedastic rank based test (Cliff) were used. Following Calandra et al. [25] values in bold indicate a significant differences (p ≤ pc ≤ 0.05), no significant difference was detected in case of p > 0.05 and p ≥ pc). U = upper teeth, …
