# Supplementary material for: Dental wear patterns reveal dietary ecology and season of death in a historical chimpanzee population
Source: PLoS One. 2021 May 10;16(5):e0251309. doi: 10.1371/journal.pone.0251309 (PMC8109778; doi:10.1371/journal.pone.0251309)
Supplement: S4 Table — First or second molars of 67 (upper facet 9) and 52 (lower facet 9) individuals were used for the factor analysis, respectively. Values in bold indicate interpretable loadings (≥ 0.7) [70]. (XLSX) [file pone.0251309.s005.xlsx]

## Sheet: S4 Table
S4 Table: Loadings of the factor analysis for the comparison of the Liberian and Taї chimpanzees from dry and rainy periods given for each 3DST parameter and factors with eigenvalues >1.
	Upper facet 9		Lower facet 9
3DST	Factor 1	Factor 2	Factor 1	Factor 2
Sq	0.99	-0.02	0.97	-0.22
Sp	0.77	0.38	0.79	0.34
Vmp	0.86	0.12	0.86	0.15
Sdr	0.35	0.93	0.59	0.8
Sdq	0.37	0.93	0.61	0.79
Sal	0.59	-0.52	0.41	-0.62
Smc	0.97	0.02	0.97	-0.18
meh	0.86	-0.17	0.83	-0.13
medf	-0.11	0.89	0.01	0.88
metf	0.76	0.59	0.86	0.41
mea	-0.19	0.76	-0.07	0.74
First or second molars of 67 (upper facet 9) and 52 (lower facet 9) individuals were used for the factor analysis, respectively. Values in bold indicate interpretable loadings (≥ 0.7) [70].
