# Supplementary material for: Dental wear patterns reveal dietary ecology and season of death in a historical chimpanzee population
Source: PLoS One. 2021 May 10;16(5):e0251309. doi: 10.1371/journal.pone.0251309 (PMC8109778; doi:10.1371/journal.pone.0251309)
Supplement: S5 Table — Following Calandra et al. [25] values in bold indicate a significant differences (p ≤ pcrit ≤ 0.05), no significant difference was detected in case of p ≥ pc. N = number of individuals, UM = upper molars, LM = lower molars, f = facet, Ft / ph = test statistics, p = level of significance, nu1 / nu2 / Df = degree of freedom, pl = lower 95% confidence interval, pu = upper 95% confidence interval, pc = critical significance level adjusted for family-wise error. (XLSX) [file pone.0251309.s006.xlsx]

## Sheet: S5 Table
S5 Table: Test statistics for 3D surface texture (3DST) comparisons given for significant parameters and sorted according to data set.
Test	Dataset	Specimen (N)		3DST	Welch-Yuen				Dunnett		Cliff
					Ft	p	nu1	nu2	Df	p	ph	pl	pu	p	pc
Population - Sex	UM-f9	Liberia females (10)	Taï females (11)	medf	8.49051	0.00252819	3	12.312	11.8374	0.00067918	0.1	0.0247418	0.32734	0.002	0.00833333
				Sdq	4.5126	0.0235508	3	12.3677	14.1443	0.00225619	0.1	0.0271495	0.306703	0.0005	0.00833333
				Sdr	4.68925	0.0222281	3	11.7579	10.1912	0.00484224	0.0818182	0.019838	0.281776	0.0003	0.00833333
				Spd	9.72258	0.00169093	3	11.658	9.52645	0.00167118	0.0681818	0.0157278	0.250969	0.0001	0.00833333
				Ssk	3.92072	0.0351806	3	12.5177	14.9864	0.0137632	0.181818	0.0577472	0.44622	0.02	0.01
		Liberia male (5)	Taï male (8)	FLTp	4.65143	0.0218428	3	12.1822	6.61279	0.00947146	0.9	0.599855	0.981829	0.011	0.00833333
				meh	8.2244	0.00293691	3	12.1955	7.20317	0.00215232	0.925	0.620799	0.989352	0.008	0.00833333
				Spd	9.72258	0.00169093	3	11.658	8.9518	0.0276379	0.15	0.031659	0.487842	0.043	0.0166667
	LM-f9	Liberia females (8)	Taï females (7)	medf	5.78656	0.0199089	3	8.28498	5.55918	0.0103154	0.0357143	0.00407578	0.251042	0.0003	0.00833333
				Sda	7.36506	0.0101618	3	8.27492	4.06481	0.024162	1	0.687656	1	0.004	0.00833333
				Sdq	16.439	0.00168843	3	6.78619	7.04289	0.000182985	0.0535714	0.00713339	0.308413	0.002	0.00833333
				Sdr	12.4608	0.0054738	3	6.00159	5.41155	0.00161206	0.0714286	0.010342	0.361525	0.006	0.00833333
				Spd	9.88944	0.00657433	3	6.98179	6.27935	0.00126854	0	0	0.312344	0.004	0.00833333
		Liberia male (3)	Taï male (6)	Std	13.0934	0.00130623	3	8.87198	6.21719	0.00826856	0.111111	0.0146227	0.512888	0.058	0.0125
Liberia - Sex	UM-f9	female (10)	male (5)	Ssk	3.92072	0.0351806	3	12.5177	10.7155	0.0472237	0.2	0.0538018	0.523621	0.07	0.0125
	LM-f9	female (8)	male (3)	mea	18.1322	0.0178747	1	3.44859	3.44859	0.0178747	0.875	0.510083	0.979194	0.045	0.05
				Sda	9.58798	0.0192982	1	6.45587	6.45587	0.0192982	0.916667	0.539578	0.990408	0.031	0.05
				Sha	9.91495	0.0447306	1	3.31677	3.31677	0.0447306	0.958333	0.646949	0.996548	0.006	0.05
				Spd	7.30636	0.0315153	1	6.7651	6.7651	0.0315153	0.0833333	0.0095924	0.460422	0.031	0.05
				Std	10.4945	0.0163802	1	6.33829	6.33829	0.0163802	0.916667	0.575586	0.988916	0.018	0.05
Following Calandra et al. [25] values in bold indicate a significant differences (p ≤ pc ≤ 0.05), no significant difference was detected in case of p ≥ pc. N = number of individuals, UM = upper molars, LM = lower molars, f = facet, Ft / ph = test statistics, p = level of significance, nu1 / nu2 / Df = degree of freedom, pl = lower 95% confidence interval, pu = upper 95% confidence interval, pc = …
