# Supplementary material for: Dental wear patterns reveal dietary ecology and season of death in a historical chimpanzee population
Source: PLoS One. 2021 May 10;16(5):e0251309. doi: 10.1371/journal.pone.0251309 (PMC8109778; doi:10.1371/journal.pone.0251309)
Supplement: S6 Table — N = number of individuals, SD = standard deviation. (XLSX) [file pone.0251309.s007.xlsx]

## Sheet: S6 Table
S6 Table: Descriptive statistics for 3D surface texture parameters (3DST) of female and male Liberian chimpanzees.
3DST	Data set	Female				Male
		N	Mean	Median	SD	N	Mean	Median	SD
Sq (µm)	upper facet 9	10	0.731032	0.681334	0.207917	5	0.56708	0.569836	0.21299
	lower facet 9	8	0.696929	0.656792	0.188563	3	0.668225	0.574731	0.228077
Sp (µm)	upper facet 9	10	3.09482	2.70771	1.29242	5	2.29359	2.39029	0.852681
	lower facet 9	8	2.83839	2.85476	0.638376	3	2.84937	2.3706	1.18622
S5p (µm)	upper facet 9	10	1.90665	1.77741	0.713298	5	1.36436	0.952544	0.669469
	lower facet 9	8	1.6884	1.67334	0.577775	3	1.49432	1.18264	0.860864
S5v (µm)	upper facet 9	10	1.70906	1.64911	0.330028	5	1.80972	1.57985	0.643891
	lower facet 9	8	1.61416	1.63484	0.343422	3	1.63682	1.54376	0.431994
Sha (µm²)	upper facet 9	10	78.8418	59.0064	41.3033	5	90.1683	90.6822	20.3743
	lower facet 9	8	62.0931	54.2151	27.3912	3	112.315	126.595	26.4476
Sda (µm²)	upper facet 9	10	110.184	114.552	47.3368	5	96.2897	82.8588	43.3826
	lower facet 9	8	71.5542	69.8639	24.4627	3	111.577	115.838	14.2431
Spd 1/(µm²)	upper facet 9	10	0.0127941	0.0134901	0.00604597	5	0.009698	0.00935291	0.00318385
	lower facet 9	8	0.0163063	0.0163921	0.00646393	3	0.00750324	0.00599998	0.00339664
Vv (µm³/µm²)	upper facet 9	10	0.887061	0.835452	0.284906	5	0.659092	0.714831	0.280232
	lower facet 9	8	0.795453	0.239524	0.0846845	3	0.674209	0.312083	0.180181
Vvc (µm³/µm²)	upper facet 9	10	0.786094	0.751896	0.270447	5	0.564939	0.634919	0.250337
	lower facet 9	8	0.754751	0.691479	0.22163	3	0.666975	0.589468	0.282398
Vmp (µm³/µm²)	upper facet 9	10	0.0302753	0.0279533	0.0122397	5	0.0195519	0.0198234	0.00601205
	lower facet 9	8	0.0310737	0.0292986	0.0122125	3	0.0254632	0.020926	0.0101637
Sdr (%)	upper facet 9	10	10.9917	10.4022	6.89315	5	6.28272	5.93504	2.43457
	lower facet 9	8	10.9315	10.4386	4.81575	3	5.97589	5.27578	2.44073
Str	upper facet 9	10	0.517049	0.54445	0.157794	5	0.570589	0.60335	0.115985
	lower facet 9	8	0.503664	0.527375	0.124778	3	0.609598	0.628094	0.0822918
Sal (µm)	upper facet 9	10	14.9674	14.725	1.79256	5	11.7723	13.7996	4.4876
	lower facet 9	8	14.2621	13.6718	2.66629	3	15.1465	15.1385	1.9416
Sdq	upper facet 9	10	0.515581	0.532927	0.193145	5	0.380046	0.36162	0.0855057
	lower facet 9	8	0.512856	0.513381	0.141034	3	0.367885	0.342038	0.0867536
Smc (µm)	upper facet 9	10	0.855937	0.804686	0.273225	5	0.639028	0.694946	0.275538
	lower facet 9	8	0.820589	0.774818	0.233832	3	0.746659	0.651528	0.303833
Smr (%)	upper facet 9	10	90.9513	91.9307	4.822	5	94.1167	94.4364	4.63144
	lower facet 9	8	91.9019	92.7328	4.90778	3	92.4043	94.8055	4.27606
Ssk	upper facet 9	10	-0.502049	-0.361531	0.415527	5	-0.889535	-0.984228	0.295159
	lower facet 9	8	-0.372326	-0.426529	0.230586	3	-0.788583	-0.651505	0.238907
Std (°)	upper facet 9	10	96.5869	87.3122	48.1462	5	132.377	143.757	33.23
	lower facet 9	8	78.8118	62.3741	32.6337	3	125.582	120.37	10.1269
FLTv (µm)	upper facet 9	10	1.93048	1.71362	0.42778	5	1.69087	1.65373	0.649286
	lower facet 9	8	1.74292	1.77136	0.555113	3	2.01979	1.7273	0.818841
FLTp (µm)	upper facet 9	10	1.47495	1.30242	0.55349	5	1.02112	1.11379	0.445557
	lower facet 9	8	1.3657	1.16033	0.541434	3	1.3651	1.2421	0.390297
mea (µm²)	upper facet 9	10	254.163	247.426	98.3539	5	228.127	245.082	96.7197
	lower facet 9	8	203.412	165.539	122.355	3	363.457	382.09	64.8484
mev (µm³)	upper facet 9	10	10.7038	8.98896	5.89749	5	9.76255	10.1285	4.77398
	lower facet 9	8	7.53156	5.15602	4.79686	3	15.7566	15.1379	8.31056
meh (µm)	upper facet 9	10	0.492995	0.454334	0.0896971	5	0.408368	0.419696	0.0860032
	lower facet 9	8	0.455444	0.439154	0.100927	3	0.419298	0.346112	0.156961
madf (µm)	upper facet 9	10	2.7421	2.71757	0.262707	5	2.74221	2.54765	0.552103
	lower facet 9	8	2.59591	2.74416	0.455901	3	2.81282	2.73043	0.719115
metf (µm)	upper facet 9	10	0.723826	0.721464	0.182125	5	0.592164	0.584031	0.182076
	lower facet 9	8	0.737333	0.704156	0.1698	3	0.63709	0.536454	0.187284
medf (cm/cm²)	upper facet 9	10	2804.01	2832.5	147.955	5	2799.11	2774.58	77.7622
	lower facet 9	8	2862.72	2857.55	148.586	3	2717.2	2727.8	98.069
N = number of individuals, SD = standard deviation.
